# Supplementary material for: Unraveling the rat blood genome-wide transcriptome after oral administration of lavender oil by a two-color dye-swap DNA microarray approach
Source: Genom Data. 2016 May 12;8:139–45. doi: 10.1016/j.gdata.2016.05.005 (PMC4907047; doi:10.1016/j.gdata.2016.05.005)
Supplement: Supplementary Table 1 — The up- and down-regulated whole blood genes following oral ingestion of lavender oil (LO). [file mmc1.zip]

Archive with 1 entries (1 files):
- gdt00518-mmc1.xlsm
