# Supplementary material for: Unraveling the rat blood genome-wide transcriptome after oral administration of lavender oil by a two-color dye-swap DNA microarray approach
Source: Genom Data. 2016 May 12;8:139–45. doi: 10.1016/j.gdata.2016.05.005 (PMC4907047; doi:10.1016/j.gdata.2016.05.005)
Supplement: Supplementary Table 1 — The up- and down-regulated whole blood genes following oral ingestion of lavender oil (LO). [file mmc1.zip › gdt00518-mmc1.xlsm]

## Sheet: Supp Table 1
Supplementary Table 1. The up- and down-regaulted whole blood genes following oral ingestion of lavender oil (LO).
UP-REGULATED		DOWN-REGULATED
Gene Name	Average Fold	Gene Name	Average Fold
PPAPDC3	4.31014	Ndufaf1_predicted	0.134724
Klhl35	3.98248	Olr179_predicted	0.137319
LOC683188	3.8192	Olr1007_predicted	0.169643
BI289548	3.74266	TC541752	0.175214
TC558341	3.53786	Gad1	0.21578
Caskin1	3.46028	RGD1562047_predicted	0.236262
GPR87	3.06249	BQ782863	0.249997
CX570487	3.05508	RGD1560367_predicted	0.259184
Akap11	2.99415	Fabp1	0.267979
Slc16a4	2.95344	Defa	0.270205
Trim9	2.89682	RGD1311340_predicted	0.272623
A_44_P302172	2.87413	LOC691605	0.276954
Park2	2.86123	LOC684325	0.305848
AA800948	2.82802	LOC307084	0.317827
Olr115_predicted	2.81427	Rage	0.32089
Grm1	2.80784	RGD1307915_predicted	0.323352
RGD1306212_predicted	2.80427	AI408734	0.323824
Z93368	2.71537	RGD1565682_predicted	0.33327
Klhl9_predicted	2.6395	ENSRNOT00000041572	0.333938
Prlr	2.63092	RGD1559527_predicted	0.33569
Fbxl20	2.61858	Srpr	0.339382
H31600	2.5623	TC549334	0.341801
RGD1566232_predicted	2.54843	XM_235046	0.343418
AI059427	2.5276	BF415436	0.345194
LOC684055	2.49633	Tiparp_predicted	0.34813
AA943160	2.48096	Map2k4	0.350586
AI411021	2.47747	AW532188	0.35457
AW251358	2.47445	Cenpe_predicted	0.357974
Znf618_predicted	2.46957	Ppfia1_predicted	0.370781
LOC301115	2.46888	BF558575	0.370823
Reln	2.44082	Suv39h2_predicted	0.378748
Hic2_predicted	2.44002	TC551515	0.384407
Arhgap8_predicted	2.42383	AY035551	0.385143
RGD1566290_predicted	2.42381	LOC299828	0.385874
Olr1006_predicted	2.41513	Nat1	0.386173
AW919892	2.39914	Lpl	0.386714
LOC688018	2.37721	RGD1309450_predicted	0.387569
Cpne9	2.37058	AA998189	0.388559
Sult5a1_predicted	2.36797	E2f8	0.388651
A_44_P938161	2.36189	TC549914	0.390789
XM_235811	2.3318	Rutbc1_predicted	0.391424
Il24	2.3284	Snx25	0.391878
AW918597	2.32714	Plod1	0.395346
AI044121	2.32062	Asb7_predicted	0.398065
RGD1561942_predicted	2.31862	TC551473	0.403149
A_44_P631512	2.3144	Wdr18	0.405012
AI113011	2.30286	TC543897	0.405214
LOC686899	2.29715	AW142568	0.407797
Olr1491_predicted	2.28537	AW434262	0.414097
LOC367782	2.28423	ENSRNOT00000027501	0.414776
AI058424	2.28036	LOC311254	0.415517
ENSRNOT00000040791	2.25456	Prom1	0.41739
Rassf2	2.25374	AA891213	0.420581
CB547737	2.24845	RGD1559955_predicted	0.423949
AI178781	2.23494	Aptx	0.424698
Olr535_predicted	2.22764	Chek2	0.425274
AI232793	2.22385	AA963008	0.429314
Ntrk2	2.21212	CK653431	0.429433
Pnma2_predicted	2.20923	Sdfr2_predicted	0.429459
Igf1r	2.20681	AI111695	0.429621
Adpgk	2.19572	RGD1306601_predicted	0.430272
A_44_P291005	2.1828	AI177761	0.434258
BQ190284	2.17482	Foxr1_predicted	0.436421
LOC689199	2.17326	TC538212	0.437337
TC561908	2.16836	AI233262	0.438617
AI177751	2.16708	Gria3	0.443487
TC525644	2.1545	A_44_P163871	0.4444
RGD1565611_predicted	2.15321	BE101317	0.444736
Dmrt3_predicted	2.15193	TC534363	0.446027
BM386169	2.14409	BF409024	0.449916
Spag4l_predicted	2.14122	LOC307347	0.450076
AI556879	2.13279	Usp8_predicted	0.450264
AI232043	2.13095	Il11	0.451762
Olr1316_predicted	2.13027	Srp54	0.452365
LOC363188	2.12513	Stx1b2	0.453155
Csdc2	2.11965	XM_218031	0.453925
TC524549	2.11675	Btbd9	0.456631
CK359523	2.11417	Asph_predicted	0.456818
Dlx4_predicted	2.11145	Trim3	0.458559
TC542475	2.11052	AW917576	0.460562
AI101395	2.11001	Epo	0.461227
Fzd5	2.10248	RGD1562100_predicted	0.461856
RGD1566127_predicted	2.10018	DV725602	0.463614
TC562653	2.09867	LOC295528	0.463964
N22.1	2.09419	Ddx58_predicted	0.465148
Kcnq4	2.08984	Olr514_predicted	0.465316
TC552020	2.08894	Akr1b7	0.46708
Efcbp2	2.08504	TC549879	0.468285
Parp16	2.08465	LOC301444	0.471992
Mrpl15_predicted	2.08266	XM_345741	0.473116
TC566845	2.07758	LOC683611	0.47353
ENSRNOT00000025380	2.07708	TC556734	0.4741
Efcbp1	2.07649	TC544047	0.474525
Nppa	2.07522	XM_228993	0.474795
Ntrk1	2.07005	BQ205476	0.475471
AI410703	2.06479	AI012539	0.475662
AI008629	2.06342	Gcat	0.475945
Olr491_predicted	2.0542	AA799636	0.477196
Gem_predicted	2.05349	RGD1311294_predicted	0.477762
Ms4a12_predicted	2.0486	Hdh	0.478102
Rims3	2.04793	CK595741	0.478297
A_44_P159254	2.04252	AI575658	0.479931
Gria1	2.03935	Ka26	0.480597
XM_219583	2.037	BF282674	0.480905
Avp	2.0349	A_44_P149674	0.481176
RGD1565166_predicted	2.03474	A_44_P928865	0.481793
Apeg3	2.03031	TC538140	0.482625
LOC286989	2.02944	DV720984	0.483456
XM_236353	2.02196	CA504654	0.483564
XM_230650	2.01336	DY471410	0.484179
LOC500109	2.01283	AI104089	0.48537
Park2	2.01229	Kcnj3	0.486076
Pip	2.0104	Pgk2	0.486111
RGD1562216_predicted	2.00426	RGD1560736_predicted	0.486246
BQ210920	1.9981	AW916954	0.487305
LOC683930	1.99628	AF217588	0.490654
TC550402	1.99552	BQ194449	0.491107
Rapgef4	1.99137	Ppargc1b	0.491156
Olr1551_predicted	1.99127	Abcc2	0.491823
AW251918	1.98954	AI171285	0.492033
LOC682221	1.98938	Acoxl_predicted	0.49239
RGD1563095_predicted	1.98485	Gap43	0.492486
RGD1560580_predicted	1.97898	Pif1	0.492934
RGD1564500_predicted	1.97402	BF290230	0.493052
RGD1311600_predicted	1.97147	CR756125	0.493477
AI236640	1.97125	Camk2a	0.493596
RGD1306507_predicted	1.96994	LOC497041	0.495255
A_44_P570176	1.96569	BF284336	0.49665
Stx1b2	1.96185	AW916954	0.497616
CK844013	1.95813	BF398185	0.49826
Raet1c_predicted	1.95662	Prss1	0.498577
XM_227000	1.95387	Fdft1	0.49924
TC523366	1.94989	Snx19_predicted	0.499675
RGD1310016_predicted	1.94988	Acvr1b	0.500954
BI276735	1.94941	RGD1305222_predicted	0.501143
AA923873	1.93864	A_44_P274598	0.501703
BQ204943	1.93723	LOC689788	0.502158
XM_345222	1.93531	Amid_predicted	0.502198
TC562379	1.93385	CO404223	0.502342
Mfi2_predicted	1.9334	Ogdhl_predicted	0.502585
AA957618	1.93149	RGD1564216_predicted	0.503696
AA858573	1.93104	Glmn	0.503718
Dpysl5	1.92833	AI072459	0.504436
Sfxn4_predicted	1.92662	Gpr88	0.505757
AA799518	1.92586	Prlr	0.505905
Haghl	1.92377	LOC367357	0.507726
A_44_P984772	1.92164	BQ201147	0.512537
TC523759	1.92037	TC563754	0.512778
Pdgfa	1.91766	AW917705	0.513308
AA818217	1.91542	Hspa4l_predicted	0.516206
TC525216	1.9141	AI177902	0.517136
TC529421	1.9128	Gstm6_predicted	0.519235
RGD1305801_predicted	1.91098	AA901213	0.519567
AI639531	1.91039	ENSRNOT00000040037	0.519721
A_44_P436565	1.90914	Pik3c3	0.519906
Fxna	1.90411	AA818211	0.520931
Mal2	1.9005	Olr339_predicted	0.521093
Cp	1.89706	Amigo2	0.521244
LOC689713	1.8967	AA801133	0.521546
Clcn2	1.89649	Sfmbt2_predicted	0.52297
BE116601	1.89598	Rnase11	0.525624
AI230826	1.8918	BG372891	0.526188
XM_222829	1.87897	AI136196	0.526467
AW522386	1.8788	Ppara	0.52689
BE098686	1.87848	AW920967	0.529061
XM_216729	1.87752	LOC308266	0.529289
Ankrd27_predicted	1.87253	Zar1	0.529692
Akr1c18	1.87109	Zswim1_predicted	0.530494
AI171503	1.871	XM_231150	0.532897
AW143969	1.86893	TC560092	0.533167
LOC684143	1.86657	Acox2	0.533609
Bai3_predicted	1.86651	AI103782	0.534563
RGD1560892_predicted	1.86624	BG381120	0.535289
BI282744	1.86301	AW521327	0.535825
A_44_P800548	1.86007	Z83042	0.535952
Agt	1.86007	AA819658	0.536898
RGD1560755_predicted	1.85551	A_44_P290961	0.536966
LOC499624	1.85458	Camk2d	0.537129
RGD1307816_predicted	1.85383	Mmp1a_predicted	0.537329
AI137731	1.85189	RGD1564903_predicted	0.537548
Ch25h	1.85085	Jwa	0.537955
BQ191086	1.84964	AI232815	0.538065
AI501053	1.84898	Prlr	0.538157
TC562412	1.84816	Flt3	0.538743
MGC93920	1.84674	Sh3px3_predicted	0.539126
Isl2	1.8457	XM_345836	0.539557
Rai16_predicted	1.84303	A_44_P643256	0.539754
Grm1	1.84244	AA817814	0.54019
Prkaca	1.84116	Sccpdh	0.540329
DV726507	1.8404	Olr516_predicted	0.540485
AI044835	1.83601	Obp2b	0.540514
TC523432	1.83555	TC527982	0.541441
A_44_P299897	1.8351	Pcdhb6_predicted	0.541777
RGD1563191_predicted	1.8338	A_44_P286521	0.54194
Ahsg	1.83153	AI137961	0.542828
BE105985	1.83035	Grlf1_predicted	0.543898
XM_214014	1.82977	BE107735	0.545556
XM_216651	1.82781	LOC680758	0.547844
Prlr	1.82704	AA893660	0.548422
RGD1562321_predicted	1.8189	AI228232	0.550835
BF284120	1.81188	RGD1307947	0.552772
Vps33a	1.8094	AI137413	0.553379
Tasp1_predicted	1.80859	BE099798	0.554008
Dkk3	1.80705	TC556029	0.554786
Olr777_predicted	1.80437	AA924972	0.554939
NP662212	1.80427	Gabra1	0.55681
M60206	1.80269	AA955165	0.556983
LOC363153	1.79861	BI291102	0.560416
Tmem43	1.79575	Frap1	0.560626
AI137232	1.79543	Gan_predicted	0.562358
BG670819	1.79272	RGD1308127	0.562678
RGD1562778_predicted	1.7907	AI231566	0.562857
BM986635	1.79034	NAPE-PLD	0.563535
AI406821	1.78942	RGD1307610_predicted	0.563638
Mrc2_predicted	1.78917	XM_225832	0.563754
AI639318	1.78685	Tmprss11d	0.563884
A_44_P351605	1.7851	Sult4a1	0.564612
Snx13_predicted	1.78408	BE110761	0.565796
AW913931	1.78052	AA955833	0.56613
TC561929	1.78036	AW143788	0.567318
Cyp46a1_predicted	1.77976	RGD1304592_predicted	0.56736
RGD1564316_predicted	1.77887	BP492852	0.567827
AA957610	1.77335	Stox2	0.567986
AABR03055881	1.76994	BE109651	0.570163
LOC503327	1.76967	DY472288	0.570278
AW915350	1.76546	BE116392	0.570905
A_44_P145137	1.75624	TC562616	0.571136
TC526880	1.75381	AF473844	0.571197
Psip1	1.75274	Cst9_predicted	0.571473
Mos	1.75198	RGD1562221_predicted	0.571958
LOC679113	1.75179	BI297513	0.573044
Katnb1	1.75022	Agtr1b	0.5736
A_44_P105160	1.74628	BI285137	0.574012
AA900593	1.74137	XM_234862	0.57422
A_44_P739086	1.74123	Ros1	0.574291
BF418041	1.74064	TC544207	0.574681
Olr325_predicted	1.74043	AI228110	0.574815
BF418815	1.73938	Snag1_predicted	0.575283
DV716962	1.73822	Fgf9	0.575393
BM389508	1.73216	Retnla	0.576373
LOC679879	1.73172	LOC681856	0.576491
AI406286	1.72903	Mmp2	0.577327
LOC691885	1.72861	ENSRNOT00000048094	0.577363
CO403545	1.71901	BQ205921	0.577682
LOC688730	1.71834	Gata6	0.578505
TC530451	1.70871	AI407758	0.579371
AW917592	1.70661	A_44_P180845	0.580076
ENSRNOT00000028014	1.70626	Itgb8_predicted	0.580359
TC534647	1.70462	Slc16a12_predicted	0.581675
Ctdspl_predicted	1.70267	RGD1564638_predicted	0.583202
Tspy	1.70114	AW434335	0.583993
RGD1563562_predicted	1.70004	TC541449	0.584145
A_44_P889730	1.69697	XM_228480	0.584797
RGD1307909_predicted	1.69442	Vil1_predicted	0.584984
LOC680036	1.6885	AW144225	0.585172
AA859805	1.68841	BE115640	0.58562
Prop1	1.68475	Rin3_predicted	0.585812
Muc19_predicted	1.68211	RGD1311823_predicted	0.58623
TC542591	1.6808	XM_341986	0.587303
AA956778	1.68032	RGD1559875_predicted	0.587664
BF284519	1.67739	RGD1559882_predicted	0.59294
RGD1309762_predicted	1.67626	AI234816	0.593774
Olr278_predicted	1.67325	Cacna1c	0.594038
AI180087	1.67161	Obox6_predicted	0.594324
Gbe1	1.66921	Btbd11_predicted	0.595891
TC531331	1.66891	Zfp37	0.596792
BI395616	1.66181	AI177965	0.597565
BM385901	1.6585	ENSRNOT00000037340	0.598006
AA999013	1.65729	Rph3a	0.598413
Tiam1	1.65601	XM_578795	0.598627
Ttc7b_predicted	1.65479	Slc25a15	0.598667
Myh10	1.64535	Clca3_predicted	0.598852
Tchp_predicted	1.64249	Mrps10	0.599895
LOC681027	1.64165	RGD1561496_predicted	0.600043
Apxl	1.63879	Olr1325_predicted	0.600646
Tubgcp3	1.63752	AI556268	0.601112
A_44_P138308	1.63647	AI176767	0.601232
TC551929	1.63428	Maoa	0.601677
RGD1560096_predicted	1.63316	ENSRNOT00000003511	0.602714
Wnt11	1.63218	BF409820	0.602733
AI137755	1.63063	CF110246	0.6029
AA996808	1.62993	BF567797	0.603029
AI011355	1.62593	LOC684063	0.603409
LOC499120	1.62581	DV727964	0.604036
Pde6c_predicted	1.62453	AA859981	0.604666
TC527629	1.62219	Prdm15_predicted	0.604848
Rasd2	1.6209	TC539103	0.604878
Rbj	1.62038	Ankmy2_predicted	0.605339
TC567231	1.61966	AI385364	0.605394
A_44_P982114	1.61856	M16406	0.605448
A_44_P407980	1.61612	Rfx3	0.606058
Znf307_predicted	1.61611	TC525349	0.606206
Snap25	1.61528	A_44_P154327	0.606349
Plekhh1_predicted	1.60944	AA924584	0.606702
Tcf21	1.60277	RGD1561231_predicted	0.606951
RGD1310143	1.60223	CN544457	0.607091
RGD1307284_predicted	1.60155	Cyp1b1	0.607686
A_44_P429227	1.60118	BQ781425	0.607716
TC526213	1.60077	LOC688778	0.607734
TC566330	1.60001	TC541301	0.607954
Pik3cg_predicted	1.5998	Spock3_predicted	0.608116
XM_231797	1.59771	BF402596	0.608368
Grin2c	1.59723	AI406934	0.608753
Itih1_predicted	1.5956	Dnm1	0.60913
Olr922_predicted	1.59003	AI177804	0.609328
Trpc4	1.58904	LOC315676	0.609453
AA998367	1.58536	RGD1564085_predicted	0.60964
Vps33b	1.5843	AI411809	0.610761
Cyp2c55_predicted	1.583	AI011508	0.611227
Tdrd6_predicted	1.58013	LOC678820	0.611232
A_44_P959369	1.57873	BQ199466	0.611305
Igf1r	1.57743	BE098853	0.611545
Tmprss9_predicted	1.57715	CB547285	0.611769
RGD1561029_predicted	1.57637	BF283078	0.612648
ttc21a_predicted	1.5709	RGD1307805_predicted	0.612873
AF493158	1.56998	RGD1565017_predicted	0.613277
XM_214671	1.56849	A_44_P342598	0.613987
LOC690953	1.56666	Loc266761	0.614365
Nptx2	1.56568	Adh4	0.614517
BQ779937	1.56129	L07408	0.615715
Col12a1	1.55889	P2rx2	0.615965
TC565947	1.55834	RGD1563465_predicted	0.616345
Gap43	1.55715	DV725273	0.616467
F12	1.55466	U78136	0.616513
AI709806	1.55447	AI102271	0.616523
LOC686579	1.54322	Fbxw11_predicted	0.617615
A_44_P419777	1.53851	BG378180	0.618571
BF287291	1.53671	Supt16h_predicted	0.620354
AA964092	1.53666	AA997511	0.620552
Dnm1	1.53461	BM986408	0.621319
Ugcg	1.5333	AA891694	0.622311
RGD1311563	1.53181	AW141328	0.623132
Mrvldc1	1.5278	CB544419	0.623516
A_44_P236605	1.52656	Olr302_predicted	0.624278
AA858950	1.52547	Flt1	0.624805
Xkr6	1.52341	Slc12a2	0.625017
RGD1307493_predicted	1.52193	AW434979	0.625345
AI407543	1.52037	AA819717	0.625963
RGD1559644_predicted	1.51851	TC546193	0.627906
AA858801	1.51284	RGD1560110_predicted	0.628193
BF547360	1.51029	AA818166	0.628309
RGD1565985_predicted	1.50443	LOC290549	0.628811
Atp1a4	1.50267	Ly49s7	0.628967
BF398009	1.49943	AW917095	0.628974
Gpr6	1.49706	Mocs3_predicted	0.63116
A_44_P178433	1.49417	RGD1311951_predicted	0.632224
RGD1305287	1.49361	AW917095	0.63232
Olr1394_predicted	1.49353	BM390554	0.63255
Myo10_predicted	1.49156	Lpl	0.632561
Fbxl14_predicted	1.49029	TC533387	0.632971
RGD1561034_predicted	1.48798	TC528256	0.633151
AA818947	1.47986	AW434884	0.633604
Slc30a10_predicted	1.472	BM986580	0.633927
A_44_P935411	1.47093	XM_343426	0.634289
LOC502414	1.47028	AW532049	0.63482
Sned1	1.45372	AI764547	0.63531
RGD1565996_predicted	1.45333	AI029554	0.635375
BM986592	1.44771	Unc5c	0.635484
Olr526_predicted	1.44696	Nr0b2	0.636977
Ppap2b	1.44315	Rad17	0.637463
Olr596_predicted	1.4367	Slc25a32_predicted	0.637518
Gemin6	1.42623	CB547753	0.637561
		Trpa1	0.638104
		Pmch	0.63816
		ENSRNOT00000015288	0.639067
		RGD1308267_predicted	0.639385
		BF394236	0.639708
		XM_580209	0.639763
		ENSRNOT00000029433	0.639992
		TC560915	0.641424
		Rnf3_predicted	0.642278
		H33694	0.642281
		RGD1305344_predicted	0.642857
		BI303540	0.642919
		Tmigd_predicted	0.642982
		Dd5	0.644796
		Olr1694_predicted	0.64538
		RGD1311190_predicted	0.646014
		AA956906	0.64617
		Mpp7	0.647758
		AA955915	0.647832
		Il12b	0.648409
		BI302702	0.64848
		TC528708	0.648734
		Farslb	0.648974
		BQ193483	0.649315
		BM391604	0.649394
		TC555559	0.650117
		Kdelc1	0.650152
		A_44_P452410	0.650174
		Pex7	0.650325
		AA799574	0.650418
		AI045060	0.650527
		AA858983	0.650829
		AA963454	0.651133
		CB716026	0.651584
		Norp	0.65225
		AW142609	0.652391
		Ckm	0.653441
		RGD1566251_predicted	0.653974
		A_44_P424250	0.654351
		AA964011	0.654611
		AA866221	0.655211
		AA963504	0.656001
		Emp2	0.656441
		AA819391	0.656799
		Rnf25	0.65699
		RGD1565844_predicted	0.657089
		TC553224	0.657282
		XM_229918	0.657404
		BF387327	0.658865
		BM986505	0.659429
		TC566261	0.659476
		Gdnf	0.659998
		XM_224484	0.660233
		U78140	0.660263
		TC539021	0.660352
		Nr2f2	0.660707
		AI579422	0.660731
		CK473156	0.660824
		Ap4m1	0.661197
		Hoxd1_predicted	0.661806
		AI071861	0.662091
		AA964296	0.662136
		Nova2_predicted	0.662553
		LOC679428	0.663575
		TC544944	0.663626
		Poli_predicted	0.663653
		XM_223835	0.664264
		Olr363_predicted	0.665028
		TC556292	0.66643
		AA900319	0.667406
		AI045243	0.667436
		Fat3	0.667967
		AI113081	0.668001
		BF559590	0.668801
		AA925355	0.668911
		AI071024	0.668945
		TC547125	0.669412
		BF564082	0.670097
		BF291041	0.670342
		Adamts19_predicted	0.671339
		AI228599	0.672188
		Tanc1	0.672522
		AI227972	0.67436
		CA504320	0.674629
		TC551191	0.674741
		BU946559	0.675611
		Tfpi	0.676085
		CF114015	0.676215
		RGD1304748	0.676349
		LOC685617	0.676463
		LOC286889	0.676942
		BF567896	0.677352
		AF010437	0.678143
		Crhr1	0.680022
		AA875321	0.6801
		BQ211578	0.681071
		Sntg2_predicted	0.683024
		BF398403	0.683529
		AA998715	0.684132
		TC549709	0.684724
		A_44_P523163	0.68536
		RGD1560622_predicted	0.68584
		AI229721	0.685962
		DV724961	0.686025
		LOC499677	0.686423
		CA505666	0.686995
		A_44_P422233	0.689664
		RGD1561521_predicted	0.690201
		AW527964	0.695607
		Prcp_predicted	0.695672
