# Supplementary material for: Unraveling the rat blood genome-wide transcriptome after oral administration of lavender oil by a two-color dye-swap DNA microarray approach
Source: Genom Data. 2016 May 12;8:139–45. doi: 10.1016/j.gdata.2016.05.005 (PMC4907047; doi:10.1016/j.gdata.2016.05.005)
Supplement: Supplementary Table 2 — Functional categorization of the up-regulated genes in the rat whole blood post lavender oil treatment. [file mmc2.zip › gdt00518-mmc2.xlsm]

## Sheet: Suppl Table 2
Supplementary Table 2. Functional categorization of the up-regulated genes in the rat whole blood post lavender oil treatment.
Rat Blood		Symbol	Sub-Category Name	Average Fold	From input GO list	/GO list (%)	No Duplex
	Amino Acid Metabolism I				0	0	0
	Amino Acid Metabolism II				0	0	0
	mTOR Signaling				0	0	0
	Glycosylation				0	0	0
	Inflammatory Cytokines & Receptors				0	0	0
	Inflammatory Response and Autoimmunity				0	0	0
	Lipoprotein Signaling				0	0	0
	Mitochondrial Energy Metabolism				0	0	0
	Oxidative Stress and Antioxidant Defense				0	0	0
	Skeletal Muscle: Myogenesis & Myopathy				0	0	0
	Stress & Toxicity				0	0	0
	Epigenetic Chromatin Modification Enzymes				0	0	0
	Epigenetic Chromatin Remodeling Factors				0	0	0
	Autophagy				0	0	0
	Multiple Sclerosis				0	0	0
	Neurogenesis and Neural Stem Cells				0	0	0
	Stem Cell				0	0	0
	Stress & Toxicity PathwayFinder				0	0	0
	Th17 for Autoimmunity & Inflammation				0	0	0
	Antiviral Response				0	0	0
	Chemokines & Receptors				0	0	0
	Dendritic and Antigen Presenting Cell				0	0	0
	Inflammasomes				0	0	0
	Innate and Adaptive Immune Response				0	0	0
	NFκB Signaling Pathway				0	0	0
	Signal Transduction PathwayFinder				0	0	0
	Stem Cell Signaling				0	0	0
	T-cell Anergy and Immune Tolerance				0	0	0
	TGFβ / BMP Signaling Pathway				0	0	0
	Th1-Th2-Th3				0	0	0
	Toll-Like Receptor Signaling Pathway				0	0	0
	Cell Cycle				0	0	0
	DNA Damage Signaling Pathway				0	0	0
	Drug Metabolism				0	0	0
	Drug Metabolism: Phase I Enzymes				0	0	0
	Drug Transporters				0	0	0
	Embryonic Stem Cells				0	0	0
	Estrogen Receptor Signaling				0	0	0
	Extracellular Matrix and Adhesion Molecules				0	0	0
	Heat Shock Proteins				0	0	0
	Hematopoietic Stem Cells and Hematopoiesis				0	0	0
	Hypoxia Signaling Pathway				0	0	0
	Mesenchymal Stem Cell				0	0	0
	Mitochondria				0	0	0
	Necrosis				0	0	0
	Neurotransmitter Receptors and Regulators				0	0	0
	Nuclear Receptors and Coregulators				0	0	0
	p53 Signaling Pathway				0	0	0
	Polycomb & Trithorax Complexes				0	0	0
	Polycomb & Trithorax Target Genes				0	0	0
	Protein Phosphatases				0	0	0
	Stem Cell Transcription Factors				0	0	0
	Stress&ToxicityPathwayFinder				0	0	0
	Telomeres & Telomerase				0	0	0
	T Helper Cell Differentiation				0	0	0
	Transcription Factors				0	0	0
	Tumor Metastasis				0	0	0
	Tumor Necrosis Factor (TNF) Ligand and Receptor\n				0	0	0
	Unfolded Protein Response				0	0	0
	VEGF Signaling				0	0	0
	Fatty Acid Metabolism				1	0.757576	1
		Prkaca	Fatty Acid Biosynthesis Regulation:	1.84116
	Glucose Metabolism				1	0.757576	1
		Gbe1	Glycogen Metabolism:Synthesis	1.66921
	Obesity				1	0.757576	1
		Ntrk1	Anorectic Genes:Neuropeptides and Receptors	2.07005
	Primary Cilia				1	0.757576	1
		Mos	Cellular Signaling:bRaf/MEK/ERK	1.75198
	Wound Healing				1	0.757576	1
		Pdgfa	Growth Factors	1.91766
	Alzheimer’s Disease				1	0.757576	1
		Gap43	Cell Signaling Molecules:Other Signaling Molecules	1.55715
	Neurotoxicity				1	0.757576	1
		Col12a1	Down-Regulated:Other	1.55889
	Terminal Differentiation Markers				1	0.757576	1
		Nppa	Muscle:Cardiomyocyte	2.07522
	Apoptosis				1	0.757576	1
		Prlr	Anti-Apoptosis	2.63092
	Cellular Senescence				1	0.757576	1
		Igf1r	Senescence Initiators	2.20681
	Common Cytokines				1	0.757576	1
		Il24	Interleukins	2.3284
	Interferon (IFN) and Receptor				1	0.757576	1
		Prlr	Interferon Receptors	2.63092
	T Cell Activation				1	0.757576	1
		Prlr	T-cell Activation	2.63092
	Cell Death PathwayFinder				1	0.757576	1
		Igf1r	Apoptosis	2.20681
	Cell Lineage Identification				1	0.757576	1
		Nppa	Terminal Differentiation	2.07522
	Cell Surface Markers				1	0.757576	1
		Myh10	Smooth Muscle Cell Surface Markers	1.64535
	Cytoskeleton Regulators				1	0.757576	1
		Tiam1	G-Protein Signaling	1.65601
	DNA Repair				1	0.757576	1
		Agt	Other Genes Related to DNA Repair	1.86007
	Drug Metabolism: Phase II Enzymes				1	0.757576	1
		Ugcg	Glucuronosyl Transferases	1.5333
	MAP Kinase Signaling Pathway				1	0.757576	1
		Mos	MKKK	1.75198
	Nephrotoxicity				1	0.757576	1
		Cp	Up-Regulated	1.89706
	Nitric Oxide Signaling Pathway				1	0.757576	1
		Prkaca	Genes Involved in the Nitric Oxide Signaling Pathway	1.84116
	Adipogenesis				2	1.51515	1
		Agt	Regulatory Genes:Hormones	1.86007
		Agt	PPAR Gamma Targets
	Diabetes				2	1.51515	2
		Agt	Secreted Factors	1.86007
		Snap25	Receptors, Transporters & Channels	1.61528
	Endothelial Cell Biology				2	1.51515	1
		Agt	Permissibility and Vessel Tone:Angiotensin System	1.86007
		Agt	Endothelial Cell Activation:Extracellular Matrix (ECM) Molecules
	Neuroscience Ion Channels & Transporters				2	1.51515	2
		Kcnq4	Potassium Channel:Voltage-gated Potassium Channels	2.08984
		Clcn2	Chloride Channel:	1.89649
	Angiogenesis				2	1.51515	2
		Fzd5	Angiogenic Factors	2.10248
		Pdgfa	Other Factors Involved in Angiogenesis	1.91766
	Cardiotoxicity				2	1.51515	2
		Ch25h	Up-Regulated	1.85085
		Tiam1	Up-Regulated	1.65601
	Growth Factor				2	1.51515	1
		Pdgfa	Angiogenic Growth Factors	1.91766
		Pdgfa	Morphogenic Factors
	Homeobox (HOX) Genes				2	1.51515	2
		Isl2	Other HOX Genes Involved In Multicellular Organismal Development	1.8457
		Prop1	Brain & Nervous System Development	1.68475
	Molecular Toxicology PathwayFinder				2	1.51515	2
		Ahsg	Immunotoxicity	1.83153
		Dnm1	Steatosis	1.53461
	Notch Signaling Pathway				2	1.51515	2
		Fzd5	Genes from Signaling Pathways that Crosstalk with Notch Signaling	2.10248
		Wnt11	Genes from Signaling Pathways that Crosstalk with Notch Signaling	1.63218
	PI3K-AKT Signaling				2	1.51515	1
		Igf1r	IGF-1 Signaling Pathway	2.20681
		Igf1r	BAD Phosphorylation and Anti-apoptotic Pathways
	Ubiquitination (Ubiquitylation) Pathway				2	1.51515	1
		Park2	Ubiquitin-Conjugating Enzymes (E2)	2.86123
		Park2	Ubiquitin-Protein Ligases (E3)
	Atherosclerosis				3	2.27273	1
		Pdgfa	Extracellular Molecules: Other Extracellular Molecules	1.91766
		Pdgfa	Cell Growth and Proliferation: Growth Factors and Receptors
		Pdgfa	Cell Growth and Proliferation: Regulation of the Cell Cycle
	G Protein Coupled Receptors				3	2.27273	3
		Grm1	Neurotransmitter Receptors:Metabotropic Glutamate Receptors	2.80784
		Fzd5	Growth Factor Receptors:Frizzled Homologs	2.10248
		Gpr6	Orphan G Protein-Coupled Receptors	1.49706
	Huntington's Disease				3	2.27273	2
		Ntrk2	Neurotransmitter Receptors	2.21212
		Snap25	Transcription Factor Targets:REST	1.61528
		Snap25	Synapse
	Fibrosis				3	2.27273	2
		Pdgfa	Growth Factors	1.91766
		Agt	Pro-Fibrotic	1.86007
		Agt	Growth Factors
	Epithelial to Mesenchymal Transition (EMT)				3	2.27273	1
		Wnt11	Differentiation & Development	1.63218
		Wnt11	Morphogenesis
		Wnt11	Signaling Pathways
	Hedgehog Signaling Pathway				3	2.27273	2
		Prkaca	Genes Involved in Hedgehog Signaling Pathway	1.84116
		Wnt11	Genes Involved in Hedgehog Signaling Pathway	1.63218
		Wnt11	Regulators of Development
	EGF / PDGF Signaling				4	3.0303	1
		Pdgfa	Platelet-Derived Growth Factor Receptor Signaling Pathway	1.91766
		Pdgfa	Cell Survival and Growth
		Pdgfa	Cell Survival and Growth
		Pdgfa	Cell Survival and Growth
	JAK / STAT Signaling Pathway				4	3.0303	1
		Prlr	JAK and STAT Proteins	2.63092
		Prlr	Apoptosis
		Prlr	Cell Growth and / or Maintenance
		Prlr	Immune Response
	Insulin Signaling Pathway				5	3.78788	1
		Igf1r	Insulin Receptor-Associated Proteins: Insulin-like Growth Factors and Receptors	2.20681
		Igf1r	Protein Metabolism:Protein Amino Acid Phosphorylation
		Igf1r	Cell Growth and Differentiation:Cell Cycle
		Igf1r	Cell Growth and Differentiation:Cell Proliferation
		Igf1r	Cell Growth and Differentiation:Growth Factors and Receptors
	Parkinson's Disease				5	3.78788	3
		Park2	Ubiquitination	2.86123
		Park2	Signal Transduction: Dopaminergic
		Park2	Cytoskeletal Organization
		Ntrk2	Others	2.21212
		Gbe1	Ion Transport	1.66921
	Cell Motility				5	3.78788	2
		Igf1r	Receptors	2.20681
		Igf1r	Cell Polarity
		Myh10	Chemotaxis	1.64535
		Myh10	Cellular Projections
		Myh10	Cellular Projections
	Neurotrophin and Receptors				5	3.78788	2
		Ntrk2	Neurotrophins and Receptors	2.21212
		Ntrk2	Neurogenesis
		Ntrk1	Neurotrophins and Receptors	2.07005
		Ntrk1	Neurogenesis
		Ntrk1	Cell Growth and Differentiation
	WNT Signaling Pathway				7	5.30303	3
		Fzd5	WNT Signaling Pathways	2.10248
		Fzd5	Developmental Processes
		Dkk3	WNT Signaling Pathways	1.80705
		Dkk3	WNT Signaling Negative Regulation
		Dkk3	Developmental Processes
		Dkk3	Cell Migration
		Wnt11	WNT Signaling Pathways	1.63218
	Hypertension				8	6.06061	2
		Avp	Vasoconstriction	2.0349
		Avp	Blood Pressure Regulation
		Avp	Osmotic Shock
		Agt	Vasoconstriction	1.86007
		Agt	Blood Pressure Regulation
		Agt	Renin-Angiotensin System
		Agt	Nitric Oxide Signaling
		Agt	Osmotic Shock
	Osteogenesis				9	6.81818	4
		Igf1r	Cell Growth and Differentiation	2.20681
		Igf1r	Extracellular Matrix (ECM) Proteins
		Pdgfa	Cell Growth and Differentiation	1.91766
		Pdgfa	Extracellular Matrix (ECM) Proteins
		Ahsg	Skeletal Development	1.83153
		Ahsg	Extracellular Matrix (ECM) Proteins
		Col12a1	Bone Mineral Metabolism	1.55889
		Col12a1	Extracellular Matrix (ECM) Proteins
		Col12a1	Cell Adhesion Molecules
	Synaptic Plasticity				16	12.1212	6
		Grm1	Long Term Depression (LTD)	2.80784
		Grm1	Neuronal Receptors
		Grm1	Postsynaptic Density
		Reln	Cell Adhesion	2.44
		Reln	Extracellular Matrix & Proteolytic Processing
		Ntrk2	Long Term Potentiation (LTP)	2.21212
		Ntrk2	Neuronal Receptors
		Gria1	Long Term Potentiation (LTP)	2.03935
		Gria1	Long Term Depression (LTD)
		Gria1	Neuronal Receptors
		Gria1	Postsynaptic Density
		Grin2c	Long Term Potentiation (LTP)	1.59723
		Grin2c	CREB Cofactors
		Grin2c	Neuronal Receptors
		Grin2c	Postsynaptic Density
		Nptx2	Immediate-Early Response Genes (IEGs)	1.56568
					132
