# Supplementary material for: Unraveling the rat blood genome-wide transcriptome after oral administration of lavender oil by a two-color dye-swap DNA microarray approach
Source: Genom Data. 2016 May 12;8:139–45. doi: 10.1016/j.gdata.2016.05.005 (PMC4907047; doi:10.1016/j.gdata.2016.05.005)
Supplement: Supplementary Table 3 — Functional categorization of the down-regulated genes in the rat whole blood post lavender oil treatment. [file mmc3.zip › gdt00518-mmc3.xlsm]

## Sheet: Suppl Table 3
Supplementary Table 3. Functional categorization of the down-regulated genes in the rat whole blood post lavender oil treatment.
Rat Blood		Symbol	Sub-Category Name	Average Fold	From input GO list	/GO list (%)	No Duplex
	Glycosylation				0	0	0
	Inflammatory Response and Autoimmunity				0	0	0
	Oxidative Stress and Antioxidant Defense				0	0	0
	Primary Cilia				0	0	0
	Epigenetic Chromatin Modification Enzymes				0	0	0
	Epigenetic Chromatin Remodeling Factors				0	0	0
	Autophagy				0	0	0
	Multiple Sclerosis				0	0	0
	Neurogenesis and Neural Stem Cells				0	0	0
	Stem Cell				0	0	0
	Fibrosis				0	0	0
	Innate and Adaptive Immune Response				0	0	0
	NFκB Signaling Pathway				0	0	0
	Signal Transduction PathwayFinder				0	0	0
	T-cell Anergy and Immune Tolerance				0	0	0
	TGFβ / BMP Signaling Pathway				0	0	0
	Cell Death PathwayFinder				0	0	0
	Cell Motility				0	0	0
	Cell Surface Markers				0	0	0
	Cytoskeleton Regulators				0	0	0
	DNA Repair				0	0	0
	Epithelial to Mesenchymal Transition (EMT)				0	0	0
	Estrogen Receptor Signaling				0	0	0
	Heat Shock Proteins				0	0	0
	Homeobox (HOX) Genes				0	0	0
	Necrosis				0	0	0
	Nitric Oxide Signaling Pathway				0	0	0
	Notch Signaling Pathway				0	0	0
	Polycomb & Trithorax Complexes				0	0	0
	Protein Phosphatases				0	0	0
	Tumor Necrosis Factor (TNF) Ligand and Receptor\n				0	0	0
	Ubiquitination (Ubiquitylation) Pathway				0	0	0
	Unfolded Protein Response				0	0	0
	WNT Signaling Pathway				0	0	0
	Amino Acid Metabolism I				1	0.485437	1
		Cyp1b1	Tryptophan Metabolism	0.607686
	mTOR Signaling				1	0.485437	1
		Pik3c3	mTOR Upstream Regulators:mTORC1 Positive Regulators	0.519906
	Glucose Metabolism				1	0.485437	1
		Pgk2	Glucose Metabolism:Glycolysis	0.486111
	Inflammatory Cytokines & Receptors				1	0.485437	1
		Il11	Cytokine Genes	0.451762
	Mitochondrial Energy Metabolism				1	0.485437	1
		Slc25a15	Accessory Proteins	0.598667
	Skeletal Muscle: Myogenesis & Myopathy				1	0.485437	1
		Ppargc1b	Skeletal Muscle Wasting/Atrophy:Autophagy	0.491156
	Wound Healing				1	0.485437	1
		Mmp2	Extracellular Matrix & Cell Adhesion:Remodeling Enzymes	0.577327
	Th17 for Autoimmunity & Inflammation				1	0.485437	1
		Il12b	Cytokines	0.648409
	Apoptosis				1	0.485437	1
		Prlr	Anti-Apoptosis	0.505905
	Cellular Senescence				1	0.485437	1
		Chek2	Senescence Pathway	0.425274
	Dendritic and Antigen Presenting Cell				1	0.485437	1
		Il12b	Cytokines, Chemokines and Their Receptors	0.648409
	Stem Cell Signaling				1	0.485437	1
		Acvr1b	TGFß Superfamily Signaling Pathway	0.500954
	Cardiotoxicity				1	0.485437	1
		Ckm	Up-Regulated	0.653441
	Drug Transporters				1	0.485437	1
		Abcc2	ABC Transporters Involved in Drug Transport	0.491823
	Extracellular Matrix and Adhesion Molecules				1	0.485437	1
		Mmp2	Extracellular Matrix (ECM) Proteins	0.577327
	MAP Kinase Signaling Pathway				1	0.485437	1
		Map2k4	Raf Regulating proteins	0.350586
	Mesenchymal Stem Cell				1	0.485437	1
		Prom1	MSC-Specific Markers	0.41739
	Mitochondria				1	0.485437	1
		Slc25a15	Small Molecule Transport	0.598667
	Nephrotoxicity				1	0.485437	1
		Abcc2	Up-Regulated	0.491823
	p53 Signaling Pathway				1	0.485437	1
		Chek2	Cell Cycle	0.425274
	Telomeres & Telomerase				1	0.485437	1
		Rad17	Other Genes Associated with Telomeres	0.637463
	Transcription Factors				1	0.485437	1
		Ppara	Toll-like Receptor Signaling Pathway	0.52689
	Tumor Metastasis				1	0.485437	1
		Mmp2	Extracellular Matrix Proteins	0.577327
	VEGF Signaling				1	0.485437	1
		Flt1	Vascular Endothelial & Other Growth Factors & Receptors	0.624805
	Diabetes				2	0.970874	2
		Ppara	Nuclear Receptors	0.52689
		Il12b	Secreted Factors	0.648409
	Insulin Signaling Pathway				2	0.970874	1
		Frap1	PI-3 Kinase Pathway: Components	0.560626
		Frap1	Cell Growth and Differentiation:Cell Cycle
	Lipoprotein Signaling				2	0.970874	2
		Fdft1	Cholesterol Metabolism:Cholesterol Biosynthesis	0.49924
		Nr0b2	Cholesterol Metabolism:Other Genes Involved in Cholesterol Metabolism	0.636977
	Obesity				2	0.970874	2
		Ppara	Energy Expenditure:Adipocyte-derived Peptides and Receptors	0.52689
		Crhr1	Anorectic Genes:Neuropeptides and Receptors	0.680022
	Stress & Toxicity				2	0.970874	2
		Chek2	Necrosis or Apoptosis:DNA Damage and Repair	0.425274
		Cyp1b1	Oxidative or Metabolic Stress	0.607686
	Alzheimer’s Disease				2	0.970874	2
		Lpl	Lipid and Lipoprotein Metabolism	0.386714
		Gap43	Cell Signaling Molecules:Other Signaling Molecules	0.492486
	Neuroscience Ion Channels & Transporters				2	0.970874	2
		Kcnj3	Potassium Channel:Inward rectifier Potassium Channels	0.486076
		Cacna1c	Calcium Channel	0.594038
	Neurotoxicity				2	0.970874	2
		Camk2a	Down-Regulated:Metabolism (Regulation & Mechanism)	0.493596
		Camk2d	Up-Regulated:Ion Transport	0.537129
	Parkinson's Disease				2	0.970874	1
		Gria3	Ion Transport	0.443487
		Gria3	Transporters
	Stress & Toxicity PathwayFinder				2	0.970874	2
		Chek2	Necrosis or Apoptosis:DNA Damage and Repair	0.425274
		Cyp1b1	Oxidative or Metabolic Stress	0.607686
	Terminal Differentiation Markers				2	0.970874	2
		Gad1	Nervous System:GABA Neuron	0.21578
		Nr2f2	Endothelium:Venous	0.660707
	Antiviral Response				2	0.970874	1
		Il12b	Toll-Like Receptor Signaling:Responsive Genes	0.648409
		Il12b	RIG-I-Like Receptor Signaling: Responsive Genes
	Chemokines & Receptors				2	0.970874	2
		Epo	Other Chemokines and Related Genes	0.461227
		Mmp2	Other Chemokines and Related Genes	0.577327
	Common Cytokines				2	0.970874	2
		Il11	Interleukins	0.451762
		Il12b	Interleukins	0.648409
	Inflammasomes				2	0.970874	2
		Rage	Inflammasomes	0.32089
		Il12b	Inflammasomes	0.648409
	Interferon (IFN) and Receptor				2	0.970874	2
		Prlr	Interferon Receptors	0.505905
		Il12b	Interferon Receptors	0.648409
	Toll-Like Receptor Signaling Pathway				2	0.970874	1
		Ppara	Downstream Pathways and Target Genes	0.52689
		Ppara	Effectors
	Angiogenesis				2	0.970874	2
		Mmp2	Other Factors Involved in Angiogenesis	0.577327
		Flt1	Angiogenic Factors	0.624805
	Cell Cycle				2	0.970874	2
		Camk2a	G1 Phase and G1/S Transition	0.493596
		Rad17	S Phase and DNA Replication	0.637463
	DNA Damage Signaling Pathway				2	0.970874	1
		Rad17	Cell Cycle	0.637463
		Rad17	DNA Repair
	Drug Metabolism: Phase II Enzymes				2	0.970874	2
		Nat1	N-Acetyltransferases	0.386173
		Sult4a1	Sulfotransferases	0.564612
	EGF / PDGF Signaling				2	0.970874	1
		Map2k4	Intracellular Signaling Molecules	0.350586
		Map2k4	Metabolism
	Embryonic Stem Cells				2	0.970874	2
		Gata6	Embryonic Stem Cell-Specific Genes	0.578505
		Flt1	Selected Embryonic Stem Cell Differentiation / Lineage Markers	0.624805
	Neurotransmitter Receptors and Regulators				2	0.970874	2
		Gad1	Regulation of Neurotransmitter Levels	0.21578
		Maoa	Regulation of Neurotransmitter Levels	0.601677
	PI3K-AKT Signaling				2	0.970874	1
		Frap1	Genes Involved in the mTOR Signaling Pathway	0.560626
		Frap1	Regulation of eIF4e and p70 S6 Kinase
	Stress&ToxicityPathwayFinder				2	0.970874	2
		Chek2	Necrosis or Apoptosis	0.425274
		Cyp1b1	Oxidative or Metabolic Stress	0.607686
	T Helper Cell Differentiation				2	0.970874	1
		Il12b	Cytokines & Receptors	0.648409
		Il12b	T Helper 1 Subtype Markers
	Fatty Acid Metabolism				3	1.45631	3
		Fabp1	Fatty Acid Transport:	0.267979
		Lpl	Triacylglycerol Catabolism:	0.386714
		Acox2	Fatty Acid Catabolism: Acyl-CoA Oxidases	0.533609
	G Protein Coupled Receptors				3	1.45631	3
		Gpr88	Orphan G Protein-Coupled Receptors	0.505757
		Agtr1b	Angiogenesis & Vasoactivity:Angiotensin II Receptors	0.5736
		Crhr1	Hormone Receptors:Corticotropin Releasing Hormone Receptors	0.680022
	Huntington's Disease				3	1.45631	2
		Lpl	Transcription Factor Targets:SP1	0.386714
		Rph3a	Transcription Factor Targets:REST	0.598413
		Rph3a	Synapse
	Th1-Th2-Th3				3	1.45631	1
		Il12b	TH1 Cytokines and Related Genes	0.648409
		Il12b	IMMune Cell Activation
		Il12b	T-helper 1 Type Immune Response
	Cell Lineage Identification				3	1.45631	3
		Gad1	Terminal Differentiation	0.21578
		Prom1	Progenitors	0.41739
		Gata6	Germ Layers	0.578505
	Drug Metabolism: Phase I Enzymes				3	1.45631	3
		Maoa	Monoamine Oxidases	0.601677
		Cyp1b1	Cytochrome P450	0.607686
		Adh4	Alcohol Dehydrogenases	0.614517
	Hedgehog Signaling Pathway				3	1.45631	1
		Fgf9	Genes Involved in Hedgehog Signaling Pathway	0.575393
		Fgf9	Regulators of Cell Differentiation
		Fgf9	Regulators of Development
	Amino Acid Metabolism II				4	1.94175	2
		Gcat	Serine, Glycine, & Threonine Metabolism	0.475945
		Maoa	Histidine Metabolism	0.601677
		Maoa	Phenylalanine Metabolism
		Maoa	Serine, Glycine, & Threonine Metabolism
	Synaptic Plasticity				4	1.94175	2
		Gria3	Long Term Depression (LTD)	0.443487
		Gria3	Neuronal Receptors
		Gria3	Postsynaptic Density
		Camk2a	Long Term Potentiation (LTP)	0.493596
	Drug Metabolism				4	1.94175	4
		Gad1	Phase II Metabolizing Enzymes	0.21578
		Nat1	Phase II Metabolizing Enzymes	0.386173
		Cyp1b1	Phase I Metabolizing Enzymes	0.607686
		Adh4	Phase II Metabolizing Enzymes	0.614517
	JAK / STAT Signaling Pathway				4	1.94175	1
		Prlr	JAK and STAT Proteins	0.505905
		Prlr	Apoptosis
		Prlr	Cell Growth and / or Maintenance
		Prlr	Immune Response
	Osteogenesis				4	1.94175	2
		Mmp2	Bone Mineral Metabolism	0.577327
		Mmp2	Extracellular Matrix (ECM) Proteins
		Flt1	Cell Growth and Differentiation	0.624805
		Flt1	Extracellular Matrix (ECM) Proteins
	Polycomb & Trithorax Target Genes				4	1.94175	3
		Gata6	Cellular Mechanisms	0.578505
		Gata6	Cellular Functions
		Cyp1b1	Cellular Mechanisms	0.607686
		Flt1	Cellular Mechanisms	0.624805
	Adipogenesis				5	2.42718	3
		Lpl	Regulatory Genes:Enzymes	0.386714
		Lpl	PPAR Gamma Targets
		Lpl	Adipogenesis Regulation:Pro-Adipogenesis
		Ppara	Adipogenesis Regulation:Pro-Brown Adipose Tissue	0.52689
		Nr0b2	Adipogenesis Regulation:Anti-Brown Adipose Tissue	0.636977
	Hypoxia Signaling Pathway				5	2.42718	2
		Epo	Hemoglobin Complex Associated Genes	0.461227
		Epo	Extracellular Matrix (ECM)-Related Molecules
		Ppara	Transcription Factors and Regulators	0.52689
		Ppara	Metabolism
		Ppara	Metabolism
	Neurotrophin and Receptors				5	2.42718	3
		Fgf9	Cell Growth and Differentiation	0.575393
		Gdnf	Neurotrophins and Receptors	0.659998
		Gdnf	Neurogenesis
		Gdnf	Cell Growth and Differentiation
		Crhr1	Neurotrophins and Receptors	0.680022
	Atherosclerosis				6	2.91262	2
		Lpl	Extracellular Molecules: Other Extracellular Molecules	0.386714
		Lpl	Lipid Transport and Metabolism: Lipid Transport
		Lpl	Lipid Transport and Metabolism: Lipoprotein Metabolism
		Ppara	Lipid Transport and Metabolism:Fatty Acid Metabolism	0.52689
		Ppara	Lipid Transport and Metabolism: Steroid Metabolism
		Ppara	Transcription Regulators: Nuclear Receptors
	T Cell Activation				6	2.91262	5
		Il11	B-cell Activation	0.451762
		Glmn	T-cell Activation	0.503718
		Prlr	T-cell Activation	0.505905
		Flt3	Other Genes Related to Immune Cell Activation	0.538743
		Il12b	T-cell Activation	0.648409
		Il12b	Other Genes Related to Immune Cell Activation
	Stem Cell Transcription Factors				6	2.91262	2
		Gata6	Embryonic Development	0.578505
		Gata6	Ectoderm, Endoderm & Mesoderm Formation & Differentiation
		Nr2f2	Axis / Symmetry / Segmentation	0.660707
		Nr2f2	Organ Morphogenesis
		Nr2f2	Angiogenesis
		Nr2f2	Neurogenesis
	Hypertension				7	3.39806	2
		Agtr1b	Vasodilation	0.5736
		Agtr1b	Vasoconstriction
		Agtr1b	Vasotone
		Agtr1b	Renin-Angiotensin System
		Cacna1c	Vasoconstriction	0.594038
		Cacna1c	Smooth Muscle Contraction
		Cacna1c	Blood Pressure Regulation
	Hematopoietic Stem Cells and Hematopoiesis				7	3.39806	2
		Il11	Cytokines and Growth Factors	0.451762
		Il11	Blood Cell Activation
		Il11	Cell Differentiation
		Il11	Cell Differentiation
		Il12b	Cytokines and Growth Factors	0.648409
		Il12b	Blood Cell Activation
		Il12b	Cell Differentiation
	Growth Factor				8	3.8835	3
		Il11	Other Growth Factors	0.451762
		Fgf9	Cell Differentiation	0.575393
		Fgf9	Developmental Regulators
		Fgf9	Morphogenic Factors
		Gdnf	Apoptosis Regulators	0.659998
		Gdnf	Developmental Regulators
		Gdnf	Developmental Regulators
		Gdnf	Developmental Regulators
	Nuclear Receptors and Coregulators				8	3.8835	4
		Ppargc1b	NuclearReceptors&RelatedMolecules	0.491156
		Ppargc1b	TranscriptionFactors&Regulators
		Ppara	NuclearReceptors&RelatedMolecules	0.52689
		Ppara	TranscriptionFactors&Regulators
		Nr0b2	NuclearReceptors&RelatedMolecules	0.636977
		Nr0b2	TranscriptionFactors&Regulators
		Nr2f2	NuclearReceptors&RelatedMolecules	0.660707
		Nr2f2	TranscriptionFactors&Regulators
	Endothelial Cell Biology				10	4.85437	5
		Il11	Endothelial Cell Activation:Extracellular Matrix (ECM) Molecules	0.451762
		Il11	Endothelial Cell Activation:Cytokine Activity
		Il11	Endothelial Cell Activation:Other Genes Involved in Cell Growth
		Agtr1b	Permissibility and Vessel Tone:Angiotensin System	0.5736
		Agtr1b	Permissibility and Vessel Tone:Regulation of Blood Pressure
		Mmp2	Endothelial Cell Activation:Extracellular Matrix (ECM) Molecules	0.577327
		Flt1	Angiogenesis:Other Genes Involved in Angiogenesis	0.624805
		Flt1	Endothelial Cell Activation:Extracellular Matrix (ECM) Molecules
		Flt1	Endothelial Cell Activation:Vascular Endothelial Growth Factor (VEGF) Receptor Activity
		Tfpi	Endothelial Cell Activation:Extracellular Matrix (ECM) Molecules	0.676085
	Molecular Toxicology PathwayFinder				10	4.85437	9
		Fabp1	Phospholipidosis	0.267979
		Fabp1	Immunotoxicity
		Lpl	Steatosis	0.386714
		Chek2	DNA Damage & Repair	0.425274
		Abcc2	Cholestasis	0.491823
		Ppara	Steatosis	0.52689
		Acox2	Fatty Acid Metabolism (β-Oxidation)	0.533609
		Maoa	Cytochrome P450s & Phase I Drug Metabolism	0.601677
		Dnm1	Steatosis	0.60913
		Nr0b2	Phospholipidosis	0.636977
					206
